# Supplementary material for: Protein Environment: A Crucial Triggering Factor in Josephin Domain Aggregation: The Role of 2,2,2-Trifluoroethanol
Source: Int J Mol Sci. 2018 Jul 24;19(8):2151. doi: 10.3390/ijms19082151 (PMC6121581; doi:10.3390/ijms19082151)
Supplement: Supplementary file 1 [file ijms-19-02151-s001.zip]

Archive with 2 entries (2 files):
- ijms-330881-suppl.pdf
- Supporting Movie.mpg
